# Supplementary material for: A Narrative Review of Spinopelvic Alignment Changes After Total Hip Arthroplasty
Source: J Clin Med. 2026 Mar 15;15(6):2228. doi: 10.3390/jcm15062228 (PMC13026519; doi:10.3390/jcm15062228)
Supplement: Supplementary file 1 [file jcm-15-02228-s001.zip]

Archive with 4 entries (4 files):
- JCM review Ike Table 1.pdf
- JCM review Ike Table 2.pdf
- JCM review Ike Table 3.pdf
- JCM supplementary file.pdf
